# Supplementary material for: Layered LiCoO2–LiFeO2 Heterostructure Composite for Semiconductor-Based Fuel Cells
Source: Nanomaterials (Basel). 2021 May 6;11(5):1224. doi: 10.3390/nano11051224 (PMC8148518; doi:10.3390/nano11051224)
Supplement: Supplementary file 1 [file nanomaterials-11-01224-s001.zip]

Archive with 1 entries (1 files):
- nanomaterials-1179934-supplementary.pdf
